# Supplementary material for: The retromer protein ZmVPS29 regulates maize kernel morphology likely through an auxin‐dependent process(es)
Source: Plant Biotechnol J. 2019 Oct 17;18(4):1004–14. doi: 10.1111/pbi.13267 (PMC7061865; doi:10.1111/pbi.13267)
Supplement: Supplementary file 2 — Table S1 Summary of QTLs for kernel length, kernel width and kernel morphological in the RIL population. Table S2 Quantitative trait locus correspondence likelihood expected by chance between the three kernel traits. Table S3 Validation of the effects of qKM4.08 in different populations. Table S4 Primers used in this study. Table S5 Phenotypes of the transgenic plants in the HZS background. Table S6 Phenotypes of the transgenic plants in the Z58 background. Table S7 Association panel used in this study. Table S8 Association between kernel size and polymorphism sites in ZmVPS29. Table S9 Information on the landraces and teosinte accessions used in this study. [file PBI-18-1004-s001.xlsx]

## Sheet: Supporting information Table S1
Table S1 Summary of QTLs for kernel length, kernel width and kernel morphological in the RIL population
Trait	QTL name	Chra	Left marker	Right marker	Genetic Position (cM)	LODb	LOD(AbyE)c	PVE(%)d	ADDe	Environmetnsf
KM	qKM1-1	1	MZA1968-22	MZA9318-3	118	4.72	4.62	7.54	0.03	09XJ
	qKM1-2	1	MZA7850-9	MZA11704-12	204	5.06	0.78	8.03	0.03	09XI, 09BJ and 10HN
	qKM3-1	3	MZA5187-9	MZA9717-11	103	3.75	0.55	6.3	0.02	08BJ and 10HN
	qKM4.08	4	MZA3559-10	MZA11580-11	93	19.19	2.41	24.2	0.05	08BJ,09BJ, 09XJ, 09HN ,10XJ and 10HN
	qKM6-1	6	MZA1147-16	MZA3846-10	76	3.42	0.37	4.69	-0.02	09BJ and 09XJ
	qKM7-1	7	MZA13357-13	MZA11356-41	72	8.77	2.82	9.97	0.04	08BJ, 09XJ, 09HN and 10XJ
	qKM8-1	8	MZA7685-10	MZA15185-21	67	3.89	1.82	6.85	0.03	08BJ
	qKM10-1	10	MZA15868-56	MZA18002-26	110	6.99	3.34	12.01	-0.04	09BJ
	qKM10-2	10	MZA14796-110	MZA9234-19	128	4	1.45	6.84	-0.02	10HN
10-KL	qKL1-1	1	MZA7850-9	MZA11704-12	200	3.24	1.99	6.12	0.16	09HN
	qKL3-1	3	MZA10701-19	MZA4642-25	134	3.05	1.21	5.44	-0.15	10HN
	qKL4-1	4	MZA13478-33	MZA11305-13	27	8.22	7.18	14.43	-0.24	08BJ and 09HN
	qKL4-2	4	MZA4935-17	MZA14055-6	33	15.8	11.89	20.64	-0.32	09BJ and 10HN
	qKL4.08	4	MZA3559-10	MZA11580-11	93	6.83	4.06	13.18	0.22	09BJ and 09XJ
	qKL7-1	7	MZA13357-13	MZA12948-9	72	5.13	0.97	10.37	0.22	09XJ and 10XJ
	qKL7-2	7	MZA2793-29	MZA15733-12	143	4.13	0.79	13.81	-0.27	08BJ, 09HN and 09XJ
	qKL8-1	8	MZA17196-4	MZA14006-5	72	4.37	2.52	7.09	0.16	08BJ
	qKL9-1	9	MZA10374-10	MZA2725-29	3	4.31	3.57	6.77	0.15	08BJ and 09BJ
	qKL9-2	9	MZA12853-17	MZA11928-23	28	3.02	1.19	6.54	0.16	09XJ
	qKL9-3	9	MZA4689-49	MZA7401-19	53	4.9	1.45	8.95	0.19	09HN
10-KW	qKW1-1	1	MZA1725-34	MZA9017-2	104	3.15	0.89	6.85	-0.16	08BJ, 09BJ, 09HN and 09XJ
	qKW3-1	3	MZA9717-11	MZA9993-3	108	4.38	12.77	9.25	-0.2	08BJ and 10HN
	qKW4-1	4	MZA13478-33	MZA11305-13	26	8.37	5.24	9.8	-0.22	09XJ and 09HN
	qKW4-2	4	MZA14055-6	MZA199-23	34	6.69	1.21	8.5	-0.23	08BJ, 09BJ, 10HN and 10XJ
	qKW4-3	4	MZA9498-15	MZA14618-22	73	4.78	16.18	7.53	-0.15	08BJ
	qKW4.08	4	MZA3559-10	MZA11580-11	93	4.77	2.17	8.76	-0.18	08BJ, 09BJ, 09HN and 10HN
	qKW6-1	6	MZA10187-37	MZA13118-9	24	3.06	8.85	5.8	0.13	09XJ
	qKW6-2	6	MZA8928-10	MZA15290-15	38	4.18	3.51	7.98	0.15	10XJ
	qKW7-1	7	MZA13357-13	MZA13366-4	72	4.37	5.21	7.24	-0.14	08BJ
	qKW7-2	7	MZA13366-4	MZA9162-135	92	3.41	5.67	7.17	-0.15	09HN
	qKW9-1	9	MZA13899-9	MZA2725-29	9	3.63	6.82	7.97	0.15	10XJ
	qKW10-1	10	MZA15500-3	MZA4900-53	70	4.57	9.49	8.41	0.16	09XJ
Notes: Chra, Chromsome; LODb, Logarithm of odds for each QTL; LOD(AbyE)c , the logarithm of odds for the interaction of QTL and environments, the bold shows that the significant betweeen this QTL and environments ; PVE(%)d, contribution of the phenotypic variation; Adde, additive values (a positive or negative value indicates that the additive effect was derived from LV28 or Huangzaosi, respectiv…

## Sheet: Supporting information Table S2
Table S2 Quantitative trait locus correspondence likelihood expected by chance between the three kernel traits
	10KL	10KW
KM	P = 7.00×10-3	P = 9.00×10-3
10KL		P = 3.61×10-6

## Sheet: Supporting information Table S3
Table S3 Validation of qKM4.08 effects by different populations
Population	Trait	Chra	Marker Intervalb	Physical Position	LODc	PVE(%)d	Adde
LV28*HZS RIL	KM	4	MZA3559-10 - MZA14455-11	Chr4: 219012045-233864512	19.19	24.2	0.05
LV28*HZS BC1F1	KM	4	umc1940 - umc1854	Chr4: 220650736-230383109	3.35	8.22	0.07
LV28*HZS BC3F1	KM	4	umc1940 – umc2287	Chr4: 220650736-231896959	6.9	4.13	0.05
Notes: Chra, Chromsome; Marker intervalb, the flanking marker interval of the QTL; LODc, Logarithm of odds for each QTL; PVE(%)d, contribution of the phenotypic variation; Adde, additive values (a positive or negative value indicates that the additive effect was derived from LV28 or Huangzaosi, respectively).

## Sheet: Supporting information Table S4
Table S4 Primers used in this study
Name	Sequence (5'-3')	Physical Position	Type
ND6	GCTATGGATGGCATGTTTCG	220251776	Indel	fine mapping for qKM4.08
	CAAAGTTGGTCCACCTTGATG
ND7	CAGGGCGACGGCTCTATT	220835271	Indel
	AATCCAATTAAGCCACTGAGC
ND8	GACACCGAGTATGACAAGGGG	221510499	Indel
	AGGGCAATGGCTCACAACTC
ND25	CACGCCTTCCATTGACCTAAAA	222742547	Indel
	GTAGCGGTAGCACCTCATGGTC
ND26	CCAGAGATCGAGAAAACCCAAT	222832489	Indel
	GTAGCCACGAAAACGATGATGA
ND28	AGTCCAACAGGTCCACGAAC	223017913	Indel
	ATCACCGCCTCCAATCTG
ND29M1	AGGCCCTCGACCACTATTCT	223118767	Indel
	ATCTTCGCCGTCGGTAAGTC
ND29M15	CTGATCGCTACGGGAAAGTG	223455159	SNP
	CAAGTTCGAGTGTCGGTGAA
ND29M42	TGCTTATGCGATTAGTGGTACA	223613001	SNP
	GGGTTAATGAGGAAGAGGTGTG
ND10	GCAAGCACAAGCACCATCC	223668101	Indel
	CAGATAGAGAGCTGACGTGAGG
ND11	GAGGAGCGATGAATCCAAAC	224725699	Indel
	AGGCACCTCGCCTCGTCTGA
ND29	GCACCATGTGGGTATTATGG	224033873	Indel
	GAGCACATTGGAAACCAAAG
ND30	AGAAGCAAGAGAAGATGAACAGTAGAG	226459493	Indel
	CAGGATGAGCAAGGAGGATGT
ND2	TCGATGGAGGGCGCAGTAC	227213317	Indel
	GCCCTTCAGCCTCTCGTG
ND3	GAACGAAGCGTGCCAAGA	228623873	Indel
	CGTGCCGTTCCCTACCAA
ND5	TCTTTATTCTTCTTGTTTTC	229814534	Indel
	CACACATTCACTCCTCTCT
V7	ACTCGGATCATGGTGTGCAG		Gene Cloning	for GRMZM2G068489
	CGCATGAACAGGTAGAAAGCG
VP19	CTCACCCCCACAAGTCAAGA		Promoter cloning	for GRMZM2G068489
	CCGACCGAACCAAACAAACA
D1-1	CAATGCTCAGCTTTAACCCC		Promoter cloning	for GRMZM2G068489 in teosinte
	CAGCCCACGCACCCCTTCTC
D2-1	ATGGATCGTTGTCTCCTTAC
	ATGCTAGTGGTCCACTTTAA
D3-1	AATAATCAACCCCTCACTAA
	TCTTCTTCCTCTTTTCAACG
D4-1	CTATTTAGCTGATGTATCCTTTCA
	GAACCATAACGATTTCTCACG
vps12	ccccAGATCTAATGGTGCTTGTGCTTGCGCT		primers for overexpression construct	Identify the transgenic plants
	ttttCACGTGCTAGCCGTGCATCGTCGCAG
ZmYUC4	CTACAAGAGCAATGTCCCCTTC		RT-PCR
	GAAATGCTTTTCTTGGCAATCC
ZmYUC7	GTAATTAATTCCCGTCGGTTCG		RT-PCR
	TGTTTGTGGATGTCGTATCTCT
ZmYUC10	CGCATCCGTGCCGGAGATA		RT-PCR
	GCGTAGAGCCCAGATTGACC
spi1	TGGAGGTCAGCCTGGATTTGTG		RT-PCR
	GGTCCTGCCGGTGAGGTTCTT
ZmAUX4	AGAGGAGCCTGAGAAGCAGC		RT-PCR
	GAGCATCCAGTCGCCATC
ZmAUX5	CAAGCCAAGCATTCTCCTCA		RT-PCR
	GTCGTCGCTCTTCACCACC
ZmPIN1a	CGCTGCTGTCCTTCCACTTC		RT-PCR
	GCCGTACATGCCCTTGAGC
ZmPIN1b	CGCTGCTGTCCTTCCACTTC		RT-PCR
	GCCGTACATGCCCTTGAGC
ZmPIN1c	TCGTGCTCCAGTGCATCATCT		RT-PCR
	TGTATCCTGCCGTCCTCCCT
ZmPIN1d	GTGCTCCGGGATCAACCG		RT-PCR
	AGAGCGTGATGCTCCAGTCG
ZmPIN12	GGCATCAACCGCTTCGTCG		RT-PCR
	TGTTGGGCAGGGTGGACAGG
ZmGH3.6-1	GTCGCGTACACCCTCATCCC		RT-PCR
	TGCTCAGCACCACGTTCTTCC
ZmGH3.6-2	GACATGGAGCCCTACATTGCG		RT-PCR
	GCAGCGACTTTCCGTCTTCC
ZmYUC2	CATCTCGGTCGTCTTCTAATCC		RT-PCR
	CATCAACGAACAACTGTCTGTC
ZmYUC3	CAAGCTACCCTACGACGTATAC		RT-PCR
	GATGGATCGGATCACTAGTCG
ZmYUC6	CTTCAAGGGTCAAGTAATGCAC		RT-PCR
	CATGACCTCTCTTGGAAGTACG
ZmPIN14	CTCCACCACCAGGACAGA		RT-PCR
	TGGGATAACACCGATTGC
ZmGH3.1	AAGAACGCAGACGCTGAGAAGC		RT-PCR
	TCGGCAATGCGGCGGATGT
ZmGH3.9	CCGACGAGGTCATTCTTT		RT-PCR
	CGTTGGTGATGCTGGGAT
GAPDH	CCCTTCATCACCACGGACTAC		RT-PCR	for GAPDH
	TCCCACCACGGTTCTTCCAA

## Sheet: Supporting information Table S5
Table S5 The phenotypes of the transgenic plants in HZS background
Lines	Genotype	Number		10-KL (cm)		10-KW (cm)		KM		HKW (g)		KRN		KNPR		YPP (g)
		T1/HZS-F1	BC2F1	T1/HZS-F1	BC2F1	T1/HZS-F1	BC2F1	T1/HZS-F1	BC2F1	T1/HZS-F1	BC2F1	T1/HZS-F1	BC2F1	T1/HZS-F1	BC2F1	T1/HZS-F1	BC2F1
OE-1	(-)	88	8	10.14±0.10	10.00±0.36	8.51±0.08	8.51±0.23	1.20±0.02	1.18±0.05	28.03±3.11	23.61±5.00	15.05±1.77	14.50±1.41	19.92±7.00	20.81±2.32	82.63±8.11	70.34±13.64
	(+)	31	16	10.48±0.09	10.33±0.41	8.18±0.10	7.96±0.44	1.29±0.04	1.30±0.11	25.52±2.81	24.02±2.40	15.29±1.51	15.33±1.45	26.97±6.29	23.45±3.04	107.05±10.30	85.80±12.62
P Value				0.0356387	0.18	0.00647726	0.00216	0.00113675	0.008	0.000129599	0.79	0.49	0.2	2.59921e-06	0.04	5.90102e-05	0.009
OE-2	(-)	43	10	10.48±0.15	9.45±0.53	8.30±0.09	9.22±0.33	1.27±0.01	1.03±0.09	25.33±2.99	24.53±1.30	15.95±1.60	15.33±1.03	22.51±5.30	19.01±2.64	91.49±7.56	71.52±11.43
	(+)	58	10	10.60±0.20	9.93±0.39	7.96±0.10	8.60±0.21	1.34±0.03	1.16±0.06	24.88±3.03	26.90±3.70	16.50±1.88	14.67±1.03	24.55±4.36	23.28±2.59	101.92±5.30	90.94±9.30
P Value				0.200544	0.09	0.00108162	0.003168	0.00167115	0.01167	0.45452	0.169709	0.128295	0.289692	0.0366531	0.017829	0.00922563	0.009071
OE-3	(-)	80	11	10.03±0.20	9.30±0.68	8.53±0.12	9.21±0.39	1.18±0.01	1.01±0.09	25.46±3.87	24.17±2.02	14.55±1.39	13.58±1.78	22.66±6.81	16.89±3.13	83.45±4.50	55.49±13.91
	(+)	38	11	10.06±0.18	9.94±0.71	8.15±0.09	8.58±0.71	1.24±0.02	1.17±0.14	22.41±4.44	22.64±3.02	14.79±1.58	15.22±1.72	29.66±6.64	21.44±2.75	99±5.60	73.96±16.66
P Value				0.793844	0.06	0.000376662	0.01736	0.00680685	0.00614	0.000223096	0.18	0.403818	0.047526	6.53187e-07	0.00255	0.000991128	0.0122227
“-” and “+” were the transgenic negative plants and positive plants, respectively. All data are presented as mean ± SD. P value were calculated using the t test.

## Sheet: Supporting information Table S6
Table S6 The phenotypes of the transgenic plants in Z58 background
Lines	Genotype	Number		10-KL (cm)		10-KW (cm)		KM		HKW (g)		KRN		KNPR		YPP (g)
		T1/Z58-F1	BC2F1	T1/Z58-F1	BC2F1	T1/Z58-F1	BC2F1	T1/Z58-F1	BC2F1	T1/Z58-F1	BC2F1	T1/Z58-F1	BC2F1	T1/Z58-F1	BC2F1	T1/Z58-F1	BC2F1
OE-1	(-)	21	10	11.08±0.48	10.35±0.44	8.19±0.55	8.77±0.45	1.36±0.12	1.18±0.06	32.01±3.76	30.45±2.790	15.43±1.80	14.43±0.85	21.97±5.95	20.39±2.30	113.97±37.32	90.45±19.68
	(+)	41	10	11.11±0.54	11.05±0.34	7.71±0.56	8.39±0.22	1.45±0.12	1.32±0.05	28.17±4.21	31.06±2.15	15.90±1.67	15.29±1.27	25.98±5.41	23.37±2.38	120.01±28.84	110.57±13.02
P Value				0.84	0.14	0.002482	0.03	0.006742	0.010504	8.38e-05	0.386897	0.31	0.52	0.009712	0.035146	0.48	0.047443
OE-2	(-)	69	15	11.00±0.59	10.71±0.50	8.09±0.51	8.43±0.49	1.36±0.10	1.27±0.08	28.76±5.08	28.88±3.13	16.12±1.32	15.33±1.00	25.59±6.11	24.29±1.77	126.24±25.93	107.38±14.25
	(+)	92	15	11.13±0.59	11.15±0.65	7.88±0.54	7.81±0.60	1.42±0.11	1.43±0.14	28.62±4.13	30.10±2.40	15.98±1.31	15.00±1.07	27.53±5.69	27.69±4.00	137.26±20.40	124.29±18.02
P Value				0.15	4.66e-05	0.010831	0.007766	0.000935	3.34e-07	0.854068	0.459389	0.51	0.033226	0.03933	0.001695	0.00297	0.00228
OE-3	(-)	32	15	10.94±0.51	10.43±0.61	8.74±0.48	7.951±0.57	1.26±0.10	1.32±0.13	32.81±2.63	28.83±2.20	14.19±1.38	15.07±1.49	17.41±7.97	24.19±2.48	83.58±36.77	104.75±14.26
	(+)	46	15	11.42±0.64	11.15±0.47	8.48±0.53	7.98±0.27	1.35±0.11	1.47±0.08	30.76±3.74	30.17±2.25	14.61±1.57	16.80±1.01	25.77±5.76	26.18±2.26	118.16±29.35	132.22±12.16
P Value				0.000694722	0.001194	0.027116	0.031415	0.000198	0.000516	0.009181	0.11059	0.22	0.000861	7.81e-07	0.029281	1.59e-05	4.38e-06
“-” and “+” were the transgenic negative plants and positive plants, respectively. All data are presented as mean ± SD. P value were calculated using the t test.

## Sheet: Supporting information Table S7
Table S7 The association panel used in this study
Name	S-1910	S-1884	S-1830	S-1785	S-1761	S-1747	S-1631	S-1588	S-1558	S-1374	S-1345	S-1166	S-1089	S-1078	S-1004	S-990	S-973	S-855	S-638	S-51	Hap Type
Yue89E4-2	C	A	A	A	T	T	A	A	GA*2	G	A	C	T	C	A	G	C	A	-	-------------	Hap1
Huangyesi3	C	A	A	A	T	T	A	A	GA*2	G	A	C	T	C	A	G	C	A	-	-------------	Hap1
Wenhuang31413	C	A	A	A	T	T	A	A	GA*2	G	A	C	T	C	A	G	C	A	-	-------------	Hap1
Baiyesi	C	A	A	A	T	T	A	A	GA*2	G	A	C	T	C	A	G	C	A	-	-------------	Hap1
Jing7	C	A	A	A	T	T	A	A	GA*2	G	A	C	T	C	A	G	C	A	-	-------------	Hap1
7026B	C	A	A	A	T	T	A	A	GA*2	G	A	C	T	C	A	G	C	A	-	-------------	Hap1
Jiao51	C	A	A	A	T	T	A	A	GA*2	G	A	C	T	C	A	G	C	A	-	-------------	Hap1
HZ121	C	A	A	A	T	T	A	A	GA*2	G	A	C	T	C	A	G	C	A	-	-------------	Hap1
H66_6	C	A	A	A	T	T	A	A	GA*2	G	A	C	T	C	A	G	C	A	-	-------------	Hap1
92huang7	C	A	A	A	T	T	A	A	GA*2	G	A	C	T	C	A	G	C	A	-	-------------	Hap1
Yuanwu02	C	A	A	A	T	T	A	A	GA*2	G	A	C	T	C	A	G	C	A	-	-------------	Hap1
Chengzi108	C	A	A	A	T	T	A	A	GA*2	G	A	C	T	C	A	G	C	A	-	-------------	Hap1
Ji444	C	A	A	A	T	T	A	A	GA*2	G	A	C	T	C	A	G	C	A	-	-------------	Hap1
Cai11-8	C	A	A	A	T	T	A	A	GA*2	G	A	C	T	C	A	G	C	A	-	-------------	Hap1
Yan812	C	A	A	A	T	T	A	A	GA*2	G	A	C	T	C	A	G	C	A	-	-------------	Hap1
501	C	A	A	A	T	T	A	A	GA*2	G	A	C	T	C	A	G	C	A	-	-------------	Hap1
Mu6	C	A	A	A	T	T	A	A	GA*2	G	A	C	T	C	A	G	C	A	-	-------------	Hap1
Huangzaosi	C	A	A	A	T	T	A	A	GA*2	G	A	C	T	C	A	G	C	A	-	-------------	Hap1
8902	C	A	A	A	T	T	A	A	GA*2	G	A	C	T	C	A	G	C	A	-	-------------	Hap1
Luyuan133	C	A	A	A	T	T	A	A	GA*2	G	A	C	T	C	A	G	C	A	-	-------------	Hap1
Ning37	C	A	A	A	T	T	A	A	GA*2	G	A	C	T	C	A	G	C	A	-	-------------	Hap1
Huangjin63	C	A	A	A	T	T	A	A	GA*2	G	A	C	T	C	A	G	C	A	-	-------------	Hap1
Wu302	C	A	A	A	T	T	A	A	GA*2	G	A	C	T	C	A	G	C	A	-	-------------	Hap1
Duo229	C	A	A	A	T	T	A	A	GA*2	G	A	C	T	C	A	G	C	A	-	-------------	Hap1
Qi319	C	A	A	A	T	T	A	A	GA*2	G	A	C	T	C	A	G	C	A	-	-------------	Hap1
Lx9801	C	A	A	A	T	T	A	A	GA*2	G	A	C	T	C	A	G	C	A	-	-------------	Hap1
Jing404	C	A	A	A	T	T	A	A	GA*2	G	A	C	T	C	A	G	C	A	-	-------------	Hap1
Zheng58	C	A	G	A	C	T	A	A	GA*2	G	A	T	T	C	A	G	C	A	-	-------------	Hap2
K12	C	A	G	A	C	T	A	A	GA*2	G	A	T	T	C	A	G	C	A	-	-------------	Hap2
K514	C	A	G	A	C	T	A	A	GA*2	G	A	T	T	C	A	G	C	A	-	-------------	Hap2
Bei11	C	A	G	A	C	T	A	A	GA*2	G	A	T	T	C	A	G	C	A	-	-------------	Hap2
HR210	C	A	G	A	C	T	A	A	GA*2	G	A	T	T	C	A	G	C	A	-	-------------	Hap2
Tie9010	C	A	G	A	C	T	A	A	GA*2	G	A	T	T	C	A	G	C	A	-	-------------	Hap2
Zhengbai11	C	A	G	A	C	T	A	A	GA*2	G	A	T	T	C	A	G	C	A	-	-------------	Hap2
CG10	C	A	G	A	C	T	A	G	GA*2	G	A	C	T	C	A	G	C	A	-	-------------	Hap2
KL3	C	A	G	A	C	T	A	A	GA*2	G	A	T	T	C	A	G	C	A	-	-------------	Hap2
Zhongzi03	C	A	G	A	T	T	A	A	GA*2	G	A	C	T	C	A	G	C	A	-	-------------	Hap2
BC19	A	T	G	G	C	C	G	A	GA*2	C	G	C	C	T	G	A	T	G	A	-------------	Hap2
Ay3566	C	A	G	A	C	T	A	A	GA*2	G	A	C	T	C	A	G	C	A	-	-------------	Hap2
HZ120	C	A	G	A	C	T	A	A	GA*2	G	A	T	T	C	A	G	C	A	-	-------------	Hap2
Jiu138-5	C	A	G	A	T	T	A	A	GA*2	G	A	C	T	C	A	G	C	A	-	-------------	Hap2
Ning36	C	A	G	A	C	T	A	A	GA*2	G	A	T	T	C	A	G	C	A	-	-------------	Hap2
Qiu23	C	A	G	A	C	T	A	A	GA*2	G	A	T	T	C	A	G	C	A	-	-------------	Hap2
Huobai	C	A	G	A	C	T	A	A	GA*2	G	A	T	T	C	A	G	C	A	-	-------------	Hap2
Jiao05	C	A	G	A	C	T	A	A	GA*2	G	A	T	T	C	A	G	C	A	-	-------------	Hap2
Jinnuo	C	A	G	A	C	T	A	A	GA*2	G	A	C	T	C	A	G	C	A	-	-------------	Hap2
85bai41	C	A	G	A	C	T	A	A	GA*2	G	A	C	T	C	A	G	C	A	-	-------------	Hap2
Jitian15	C	A	G	A	T	T	A	A	GA*2	G	A	C	T	C	A	G	C	A	-	-------------	Hap2
D801	C	A	G	A	C	T	A	A	GA*2	G	A	T	T	C	A	G	C	A	-	-------------	Hap2
Dai6	C	A	G	A	C	T	A	A	GA*2	G	A	T	T	C	A	G	C	A	-	-------------	Hap2
Yan38	C	A	G	A	C	T	A	A	GA*2	G	A	C	T	C	A	G	C	A	-	-------------	Hap2
D729	C	A	G	A	T	T	A	A	GA*2	G	A	C	T	C	A	G	C	A	-	-------------	Hap2
Fu8529	C	A	G	A	C	T	A	A	GA*2	G	A	C	T	C	A	G	C	A	-	-------------	Hap2
Yi67	A	T	G	G	C	C	G	A	GA*2	C	G	C	C	T	G	A	T	G	A	TCAAGAGGAAGGA	Hap2
D883	A	T	G	G	C	C	G	A	GA*2	C	G	C	C	T	G	A	T	G	A	-------------	Hap2
Su75	A	T	G	G	C	C	G	A	GA*2	C	G	C	C	T	G	A	T	G	A	-------------	Hap2
D1049	A	T	G	G	C	C	G	A	GA*2	C	G	C	C	T	G	A	T	G	A	-------------	Hap2
Zheng653	A	T	G	G	C	C	G	A	GA*2	C	G	C	C	T	G	A	T	G	A	-------------	Hap2
Mei68113	C	A	G	A	C	T	A	A	GA*2	G	A	C	T	C	A	G	C	A	-	-------------	Hap2
FR218	C	A	G	A	C	T	A	G	GA*2	G	A	C	T	C	A	G	C	A	-	-------------	Hap2
LX9223	C	A	G	A	C	T	A	A	GA*2	G	A	C	T	C	A	G	C	A	-	-------------	Hap2
F7584	C	A	G	A	C	T	A	A	GA*2	G	A	C	T	C	A	G	C	A	-	-------------	Hap2
T24	C	A	G	A	C	T	A	G	GA*2	G	A	C	T	C	A	G	C	A	-	-------------	Hap2
Zongtong3	C	A	G	A	C	T	A	A	GA*2	G	A	T	T	C	A	G	C	A	-	-------------	Hap2
75-322	C	A	G	A	C	T	A	A	GA*2	G	A	T	T	C	A	G	C	A	-	-------------	Hap2
B68	C	A	G	A	C	T	A	A	GA*2	G	A	C	T	C	A	G	C	A	-	-------------	Hap2
Liao7794	A	T	G	G	C	C	G	G	GA*2	C	G	C	C	T	G	A	T	G	A	-------------	Hap2
Dan599	A	T	G	G	C	C	G	A	GA*2	C	G	C	C	T	G	A	T	G	A	-------------	Hap2
L005	A	T	G	G	C	C	G	A	GA*2	C	G	C	C	T	G	A	T	G	A	-------------	Hap2
1101	A	T	G	G	C	C	G	A	GA*2	C	G	C	C	T	G	A	T	G	A	-------------	Hap2
L069	A	T	G	G	C	C	G	A	GA*2	C	G	C	C	T	G	A	T	G	-	-------------	Hap2
18	A	T	G	G	C	C	G	A	GA*2	C	G	C	C	T	G	A	T	G	A	-------------	Hap2
Wu312	A	T	G	G	C	C	G	A	GA*2	C	G	C	C	T	G	A	T	G	A	TCAAGAGGAAGGA	Hap2
08-64	A	T	G	G	C	C	G	A	GA*2	C	G	C	C	T	G	A	T	G	A	-------------	Hap2
78599	A	T	G	G	C	C	G	A	GA*2	C	G	C	C	T	G	A	T	G	A	-------------	Hap2
P007	C	A	G	A	C	T	A	A	GA*2	G	A	T	T	C	A	G	C	A	-	-------------	Hap2
R15	C	A	G	A	C	T	A	A	GA*2	G	A	T	T	C	A	G	C	A	-	-------------	Hap2
4936	C	A	G	A	C	T	A	A	GA*2	G	A	T	T	C	A	G	C	A	-	-------------	Hap2
D88	A	T	G	G	C	C	G	A	GA*2	C	G	C	C	T	G	A	T	G	A	-------------	Hap2
S73	A	T	G	G	C	C	G	A	GA*2	C	G	C	C	T	G	A	T	G	A	-------------	Hap2
R1656	A	T	G	G	C	C	G	A	GA*2	C	G	C	C	T	G	A	T	G	A	-------------	Hap2
Cwu215B	A	T	G	G	C	C	G	A	GA*2	C	G	C	C	T	G	A	T	G	A	TCAAGAGGAAGGA	Hap2
68202	C	A	G	A	C	T	A	A	GA*2	G	A	C	T	C	A	G	C	A	-	-------------	Hap2
Z31B	A	T	G	G	C	C	G	A	GA*2	C	G	C	C	T	G	A	T	G	A	-------------	Hap2
18599	A	T	G	G	C	C	G	A	GA*2	C	G	C	C	T	G	A	T	G	A	-------------	Hap2
BM	C	A	G	A	T	T	A	A	GA*2	G	A	C	T	C	A	G	C	A	-	-------------	Hap2
9706	C	A	G	A	T	T	A	A	GA*2	G	A	C	T	C	A	G	C	A	-	-------------	Hap2
Chengzi205-1-1	C	A	G	A	T	T	A	A	GA*2	G	A	C	T	C	A	G	C	A	-	-------------	Hap2
P39_su	C	A	G	A	T	T	A	A	GA*2	G	A	C	T	C	A	G	C	A	-	-------------	Hap2
Zi330	C	A	G	A	C	T	A	A	GA*2	G	A	T	T	C	A	G	C	A	-	-------------	Hap2
SS99	C	A	G	A	C	T	A	A	GA*2	G	A	T	T	C	A	G	C	A	-	-------------	Hap2
Zong3	C	A	G	A	T	T	A	A	GA*2	G	A	C	T	C	A	G	C	A	-	-------------	Hap2
4003	C	A	G	A	C	T	A	A	GA*2	G	A	T	T	C	A	G	C	A	-	-------------	Hap2
Za5125_su	A	T	G	G	C	C	G	A	GA*2	C	G	C	C	T	G	A	T	G	A	TCAAGAGGAAGGA	Hap2
Huotanghuang17	C	A	G	A	C	T	A	G	GA*2	G	A	C	T	C	A	G	C	A	-	-------------	Hap2
Shen3265	C	A	G	A	C	T	A	A	GA*2	G	A	T	T	C	A	G	C	A	-	-------------	Hap2
HZ124C	C	A	G	A	C	T	A	A	GA*2	G	A	T	T	C	A	G	C	A	-	-------------	Hap2
YX46	C	A	G	A	C	T	A	G	GA*2	G	A	C	T	C	A	G	C	A	-	-------------	Hap2
KL4	C	A	G	A	C	T	A	A	GA*2	G	A	T	T	C	A	G	C	A	-	-------------	Hap2
d140	C	A	G	A	T	T	A	A	GA*2	G	A	C	T	C	A	G	C	A	-	-------------	Hap2
Beck	A	T	G	G	C	C	G	A	GA*2	C	G	C	C	T	G	A	T	G	A	-------------	Hap2
DM07	C	A	G	A	C	T	A	A	GA*2	G	A	C	T	C	A	G	C	A	-	-------------	Hap2
Shen977	A	T	G	G	C	C	G	A	GA*2	C	G	C	C	T	G	A	T	G	A	-------------	Hap2
LX3999	A	T	G	G	C	C	G	A	GA*2	C	G	C	C	T	G	A	T	G	A	-------------	Hap2
DH138	C	A	G	A	C	T	A	A	GA*2	G	A	T	T	C	A	G	C	A	-	-------------	Hap2
PN2-8	C	A	G	A	C	T	A	A	GA*2	G	A	T	T	C	A	G	C	A	-	-------------	Hap2
08-641	A	T	G	G	C	C	G	A	GA*2	C	G	C	C	T	G	A	T	G	A	-------------	Hap2
K14	C	A	G	A	C	T	A	A	GA*2	G	A	T	T	C	A	G	C	A	-	-------------	Hap2
Wu202	A	T	G	G	C	C	G	A	GA*2	C	G	C	C	T	G	A	T	G	A	TCAAGAGGAAGGA	Hap2
ZPON7	C	A	G	A	T	T	A	A	GA*2	G	A	C	T	C	A	G	C	A	-	-------------	Hap2
Aijin525	C	A	G	A	C	T	A	A	GA*2	G	A	C	T	C	A	G	C	A	-	-------------	Hap2
Lian87	C	A	G	A	C	T	A	A	GA*2	G	A	T	T	C	A	G	C	A	-	-------------	Hap2
Zhang21	C	A	G	A	C	T	A	A	GA*2	G	A	C	T	C	A	G	C	A	-	-------------	Hap2
Mo17	C	A	G	A	C	T	A	A	GA*2	G	A	C	T	C	A	G	C	A	-	-------------	Hap2
Lu65	C	A	G	A	C	T	A	A	GA*2	G	A	T	T	C	A	G	C	A	-	-------------	Hap2
FusheA	C	A	G	A	C	T	A	A	GA*2	G	A	T	T	C	A	G	C	A	-	-------------	Hap2
Qi205	C	A	G	A	T	T	A	A	GA*2	G	A	C	T	C	A	G	C	A	-	-------------	Hap2
Duohuang29	A	T	G	G	C	C	G	A	GA*2	C	G	C	C	T	G	A	T	G	A	-------------	Hap2
Shen137	A	T	G	G	C	C	G	A	GA*2	C	G	C	C	T	G	A	T	G	A	-------------	Hap2
R08	A	T	G	G	C	C	G	A	GA*2	C	G	C	C	T	G	A	T	G	A	-------------	Hap2
Hai9-21	A	T	G	G	C	C	G	A	GA*2	C	G	C	C	T	G	A	T	G	A	-------------	Hap2
L105	C	A	G	A	C	T	A	G	GA*2	G	A	C	T	C	A	G	C	A	-	-------------	Hap2
Pa405	C	A	G	A	T	T	A	A	GA*2	G	A	C	T	C	A	G	C	A	-	-------------	Hap2
Shen5005	C	A	G	A	C	T	A	G	GA*2	G	A	C	T	C	A	G	C	A	-	-------------	Hap2
Suixi704	C	A	G	A	C	T	A	A	GA*2	G	A	T	T	C	A	G	C	A	-	-------------	Hap2
Hai1134	C	A	G	A	C	T	A	A	GA*2	G	A	T	T	C	A	G	C	A	-	-------------	Hap2
W64a	C	A	G	A	T	T	A	A	GA*2	G	A	C	T	C	A	G	C	A	-	-------------	Hap2
MO113	C	A	G	A	C	T	A	A	GA*2	G	A	T	T	C	A	G	C	A	-	-------------	Hap2
Duohangjin	C	A	G	A	C	T	A	A	GA*2	G	A	C	T	C	A	G	C	A	-	-------------	Hap2
Ye478	C	A	G	A	T	T	A	A	GA*4	G	A	C	T	C	A	G	C	A	-	-------------	Hap3
Fangyin	C	A	G	A	T	T	A	A	GA*4	G	A	C	T	C	A	G	C	A	-	-------------	Hap3
7884	C	A	G	A	T	T	A	A	GA*4	G	A	C	T	C	A	G	C	A	-	-------------	Hap3
Tie98033-1	C	A	G	A	T	T	A	A	GA*4	G	A	C	T	C	A	G	C	A	-	-------------	Hap3
Qiang113	C	A	G	A	T	T	A	A	GA*4	G	A	C	T	C	A	G	C	A	-	-------------	Hap3
W6786_su	A	T	G	G	C	C	G	A	GA*4	C	G	C	C	T	G	A	T	G	A	TCAAGAGGAAGGA	Hap3
M256	C	A	G	A	T	T	A	A	GA*4	G	A	C	T	C	A	G	C	A	-	-------------	Hap3
Q3012	C	A	G	A	T	T	A	A	GA*4	G	A	C	T	C	A	G	C	A	-	-------------	Hap3
DongD201	C	A	G	A	T	T	A	A	GA*4	G	A	C	T	C	A	G	C	A	-	-------------	Hap3
Ji880	A	T	G	G	C	C	G	A	GA*4	C	G	C	C	T	G	A	T	G	A	TCAAGAGGAAGGA	Hap3
107	C	A	G	A	T	T	A	A	GA*4	G	A	C	T	C	A	G	C	A	-	-------------	Hap3
E28	C	A	G	A	T	T	A	A	GA*4	G	A	C	T	C	A	G	C	A	-	-------------	Hap3
Lan766-4-2	A	T	G	G	C	C	G	A	GA*4	C	G	C	C	T	G	A	T	G	A	TCAAGAGGAAGGA	Hap3
Dan3116	C	A	G	A	T	T	A	G	GA*4	G	A	C	T	C	A	G	C	A	-	-------------	Hap3
Liao2202	C	A	G	A	T	T	A	A	GA*4	G	A	C	T	C	A	G	C	A	-	-------------	Hap3
Yi12	C	A	G	A	T	T	A	A	GA*4	G	A	C	T	C	A	G	C	A	-	-------------	Hap3
Ji876	C	A	G	A	T	T	A	A	GA*4	G	A	C	T	C	A	G	C	A	-	-------------	Hap3
HuangC	C	A	G	A	T	T	A	A	GA*4	G	A	C	T	C	A	G	C	A	-	-------------	Hap3
Liao2204	C	A	G	A	T	T	A	G	GA*4	G	A	C	T	C	A	G	C	A	-	-------------	Hap3
Fu8701	C	A	G	A	T	T	A	A	GA*4	G	A	C	T	C	A	G	C	A	-	-------------	Hap3
Fu8527	C	A	G	A	T	T	A	A	GA*4	G	A	C	T	C	A	G	C	A	-	-------------	Hap3
Liao3053	C	A	G	A	T	T	A	G	GA*4	G	A	C	T	C	A	G	C	A	-	-------------	Hap3
Ye8001	C	A	G	A	T	T	A	A	GA*4	G	A	C	T	C	A	G	C	A	-	-------------	Hap3
Ye832	C	A	G	A	T	T	A	A	GA*4	G	A	C	T	C	A	G	C	A	-	-------------	Hap3
PH6WC	C	A	G	A	T	T	A	A	GA*4	G	A	C	T	C	A	G	C	A	-	-------------	Hap3
757	C	A	G	A	T	T	A	A	GA*4	G	A	C	T	C	A	G	C	A	-	-------------	Hap3
Liao5114	C	A	G	A	T	T	A	A	GA*4	G	A	C	T	C	A	G	C	A	-	-------------	Hap3
697	C	A	G	A	T	T	A	A	GA*4	G	A	C	T	C	A	G	C	A	-	-------------	Hap3
Yd6	C	A	G	A	T	T	A	A	GA*4	G	A	C	C	T	G	A	T	G	A	-------------	Hap3
Ji4112	C	A	G	A	T	T	A	A	GA*4	G	A	C	T	C	A	G	C	A	-	-------------	Hap3
W172	C	A	G	A	T	T	A	G	GA*4	G	A	C	T	C	A	G	C	A	-	-------------	Hap3
A632	C	A	G	A	T	T	A	A	GA*4	G	A	C	T	C	A	G	C	A	-	-------------	Hap3
9782	C	A	G	A	T	T	A	A	GA*4	G	A	C	T	C	A	G	C	A	-	-------------	Hap3
1614	C	A	G	A	T	T	A	A	GA*4	G	A	C	T	C	A	G	C	A	-	-------------	Hap3
72-105	C	A	G	A	T	T	A	A	GA*4	G	A	C	T	C	A	G	C	A	-	-------------	Hap3
M9	C	A	G	A	T	T	A	A	GA*4	G	A	C	T	C	A	G	C	A	-	-------------	Hap3
9058	C	A	G	A	T	T	A	A	GA*4	G	A	C	T	C	A	G	C	A	-	-------------	Hap3
KP3130	C	A	G	A	T	T	A	A	GA*4	G	A	C	T	C	A	G	C	A	-	-------------	Hap3
Qi410	C	A	G	A	T	T	A	A	GA*4	G	A	C	T	C	A	G	C	A	-	-------------	Hap3
M14	C	A	G	A	T	T	A	A	GA*4	G	A	C	T	C	A	G	C	A	-	-------------	Hap3
Lo1067	C	A	G	A	T	T	A	A	GA*4	G	A	C	T	C	A	G	C	A	-	-------------	Hap3
030_1	C	A	G	A	T	T	A	A	GA*4	G	A	C	T	C	A	G	C	A	-	-------------	Hap3
BaiU8112	C	A	G	A	T	T	A	A	GA*4	G	A	C	T	C	A	G	C	A	-	-------------	Hap3
D15	C	A	G	A	T	T	A	A	GA*4	G	A	C	T	C	A	G	C	A	-	-------------	Hap3
DanT138	C	A	G	A	T	T	A	A	GA*4	G	A	C	T	C	A	G	C	A	-	-------------	Hap3
Ming2325	C	A	G	A	T	T	A	A	GA*4	G	A	C	T	C	A	G	C	A	-	-------------	Hap3
De811	C	A	G	A	T	T	A	A	GA*4	G	A	C	T	C	A	G	C	A	-	-------------	Hap3
953	C	A	G	A	T	T	A	A	GA*4	G	A	C	T	C	A	G	C	A	-	-------------	Hap3
SC30-1	C	A	G	A	T	T	A	A	GA*4	G	A	C	T	C	A	G	C	A	-	-------------	Hap3
LX1124	C	A	G	A	T	T	A	A	GA*4	G	A	C	T	C	A	G	C	A	-	-------------	Hap3
Ji846	A	T	G	G	C	C	G	A	GA*4	C	G	C	C	T	G	A	T	G	A	TCAAGAGGAAGGA	Hap3
327	C	A	G	A	T	T	A	A	GA*4	G	A	C	T	C	A	G	C	A	-	-------------	Hap3
H114	C	A	G	A	T	T	A	A	GA*4	G	A	C	T	C	A	G	C	A	-	-------------	Hap3
H21	C	A	G	A	T	T	A	A	GA*4	G	A	C	T	C	A	G	C	A	-	-------------	Hap3
Ji853	A	T	G	G	C	C	G	A	GA*4	C	G	C	C	T	G	A	T	G	A	TCAAGAGGAAGGA	Hap3
HP301	A	T	G	G	C	C	G	A	GA*3	C	G	C	C	T	G	A	T	G	A	TCAAGAGGAAGGA	Hap4
Ms71	A	T	G	G	C	C	G	A	GA*3	C	G	C	C	T	G	A	T	G	A	TCAAGAGGAAGGA	Hap4
B73	A	T	G	G	C	C	G	A	GA*3	C	G	C	C	T	G	A	T	G	A	TCAAGAGGAAGGA	Hap4
Ning45	A	T	G	G	C	C	G	A	GA*3	C	G	C	C	T	G	A	T	G	A	TCAAGAGGAAGGA	Hap4
Ji854	A	T	G	G	C	C	G	A	GA*3	C	G	C	C	T	G	A	T	G	A	TCAAGAGGAAGGA	Hap4
JiV993	A	T	G	G	C	C	G	A	GA*3	C	G	C	C	T	G	A	T	G	A	TCAAGAGGAAGGA	Hap4
FLQ2Bt	A	T	G	G	C	C	G	A	GA*3	C	G	C	C	?	G	A	T	G	A	TCAAGAGGAAGGA	Hap4
W2H03	A	T	G	G	C	C	G	A	GA*3	C	G	C	C	T	G	A	T	G	A	TCAAGAGGAAGGA	Hap4
MP704	A	T	G	G	C	C	G	A	GA*3	C	G	C	C	T	G	A	T	G	A	TCAAGAGGAAGGA	Hap4
Han102	C	A	G	A	T	T	A	A	GA*3	G	A	C	T	C	A	G	C	A	-	-------------	Hap4
Xing83	C	A	G	A	C	C	G	A	GA*3	G	G	C	C	C	G	G	C	A	A	TCAAGAGGAAGGA	Hap4
M3736	C	A	G	A	C	C	G	A	GA*3	G	G	C	C	C	G	G	C	A	A	TCAAGAGGAAGGA	Hap4
Yue39-4	A	T	G	G	C	C	G	A	GA*3	C	G	C	C	T	G	A	T	G	A	TCAAGAGGAAGGA	Hap4
98F1	A	T	G	G	C	C	G	A	GA*3	C	G	C	C	T	G	A	T	G	A	TCAAGAGGAAGGA	Hap4
W499	A	T	G	G	C	C	G	A	GA*3	C	G	C	C	T	G	A	T	G	A	TCAAGAGGAAGGA	Hap4
3732	A	T	G	G	C	C	G	A	GA*3	C	G	C	C	T	G	A	T	G	A	TCAAGAGGAAGGA	Hap4
3489a	A	T	G	G	C	C	G	A	GA*3	C	G	C	C	T	G	A	T	G	A	TCAAGAGGAAGGA	Hap4
7239	A	T	G	G	C	C	G	A	GA*3	C	G	C	C	T	G	A	T	G	A	TCAAGAGGAAGGA	Hap4
B8	A	T	G	G	C	C	G	A	GA*3	C	G	C	C	T	G	A	T	G	A	TCAAGAGGAAGGA	Hap4
B317	A	T	G	G	C	C	G	A	GA*3	C	G	C	C	T	G	A	T	G	A	TCAAGAGGAAGGA	Hap4
Lu28	A	T	G	G	C	C	G	A	GA*3	C	G	C	C	T	G	A	T	G	A	TCAAGAGGAAGGA	Hap4
A679	A	T	G	G	C	C	G	A	GA*3	C	G	C	C	T	G	A	T	G	A	TCAAGAGGAAGGA	Hap4
Fanrong2	C	A	A	A	T	T	A	A	GA*3	G	A	C	T	C	A	G	C	A	-	-------------	——
Huangchanga	C	A	A	A	T	T	A	A	GA*1	G	A	C	T	C	A	G	C	A	-	-------------	——
Longkang15	C	A	G	A	C	T	G	A	GA*1	G	A	C	C	C	A	G	C	A	-	TCAAGAGGAAGGA	——
5003	C	A	G	A	C	T	G	A	GA*1	G	A	C	C	C	A	G	C	A	-	TCAAGAGGAAGGA	——

## Sheet: Supporting information Table S8
Table S8 Association between kernel size and the polymorphisms of ZmVPS29
				-log10(P-value)			R2
Sitea	Location	Genotypeb	Frequencyc	10KL	10KW	KM	10KL	10KW	KM	HZS/LV28d
S-1830	Promoter	A/G	29/181	3.1	2.38	8.09	0.0527	0.0388	0.148	A/G
S-1558	Promoter	GA*4/GA*3/GA*2/GA*1	55/23/129/3	2.8	2.6	2.85	0.0712	0.0669	0.0727	GA*2/GA*3
Notes: Sitea , the polymorphisms in the promoter region associated with kernel size; Genotypeb, the allele for the site; Frequencyc : the allele frequency for the site in the association mapping panel; HZS/LV28d: the allele for the site in HZS and LV28.

## Sheet: Supporting information Table S9
Table S9 The information of landraces and teosinte accessions used in this study
ID	Name	Information
1	Chao Jun Nuo	Landrace
2	Zao Bai	Landrace
3	Wu Nuo	Landrace
4	Shuang Tou Bai	Landrace
5	Wan Chao Zi Nuo	Landrace
6	Shu Ya Yu Mi	Landrace
7	Liao Dong Bai	Landrace
8	Bai Qi Yu Mi	Landrace
9	Gao You Yu Mi	Landrace
10	Cheng Xiang Nuo	Landrace
11	Huang Liu Yue Xian	Landrace
12	Dong Sui Bao Gu	Landrace
13	Yi Bao Mian	Landrace
14	Youzhong	Landrace
15	Hei He Nong Jia Zhong	Landrace
16	Jin Yang Da Huang	Landrace
17	Pin Zong 2Hao	Landrace
18	Bai Tou Shuang	Landrace
19	Bai Dong Fan Zao	Landrace
20	Jia Huang Bao Gu	Landrace
21	Dong Huang Zao	Landrace
22	Nan Chong Qiu Zi	Landrace
23	Ye Ji Hong	Landrace
24	Huang Ma Ya	Landrace
25	Da Li Hong	Landrace
26	Da Pi Gu Kuai	Landrace
27	Hong Gu Zi	Landrace
28	Qi Ye Dong Yu Mi	Landrace
29	Meng Gu 3Hao	Landrace
30	Bai Se Ben Di Zhong	Landrace
31	K65-1	Teosinte
32	K66-1	Teosinte
33	K67-1	Teosinte
34	K68-1	Teosinte
35	K69-4	Teosinte
36	K71-1	Teosinte
37	W71-1	Teosinte
38	W71-2	Teosinte
39	W71-3	Teosinte
40	TEO: HUEUE	Teosinte
41	K67-9	Teosinte
42	K68-5	Teosinte
43	K69-2	Teosinte
44	TEOSIN 69-15	Teosinte
45	W.S.T. 85-1	Teosinte
46	E86-3	Teosinte
47	W.S.T. 92-1	Teosinte
48	T.K.R. 93-1	Teosinte
49	JSG 311	Teosinte
50	JSG 313	Teosinte
51	JSG 316	Teosinte
52	JSG 317	Teosinte
53	JSG 319	Teosinte
54	MGB-CI 2	Teosinte
55	MGB-CI 3	Teosinte
56	MGB-CI 4	Teosinte
57	MGB-CI 5	Teosinte
58	MGB-CI 7	Teosinte
59	MGB-CI 8	Teosinte
60	MGB-CI 9	Teosinte
61	MGB-CI 11	Teosinte
62	MGB-CI 12	Teosinte
63	MGB-CI 13	Teosinte
64	MGB-CI 14	Teosinte
65	MGB-CI 16	Teosinte
66	MGB-CI 17	Teosinte
67	MGB-CI 18	Teosinte
68	MGB-CI 19	Teosinte
69	MGB-CI 21	Teosinte
70	MGB-CI 22	Teosinte
71	MGB-CI 23	Teosinte
72	MGB-CI 25	Teosinte
73	MGB-CI 27	Teosinte
74	MGB-CI 29	Teosinte
75	MGB-CI 39	Teosinte
76	MGB-CI 41	Teosinte
77	MGB-CI 43	Teosinte
78	MGB-CI 45	Teosinte
79	MGB-CI 49	Teosinte
80	MGB-CI 52	Teosinte
81	MGB-CI 53	Teosinte
82	MGB-CI 54	Teosinte
83	MGB-CI 60	Teosinte
84	MGB-CI 62	Teosinte
85	MGB-CI 63	Teosinte
86	MGB-CI 64	Teosinte
87	MGB-CI 65	Teosinte
88	MGB-CI 66	Teosinte
89	MGB-CI 67	Teosinte
